# Supplementary material for: Conformations of Bcs1L undergoing ATP hydrolysis suggest a concerted translocation mechanism for folded iron-sulfur protein substrate
Source: Nat Commun. 2024 May 31;15:4655. doi: 10.1038/s41467-024-49029-y (PMC11143374; doi:10.1038/s41467-024-49029-y)
Supplement: Supplementary file 6 — Source data [file 41467_2024_49029_MOESM6_ESM.xlsx]

## Sheet: Figure 1
Figure 1A	Raw data are provided in Table S1
Figure 1B	Uncropped blots
	Bcs1 detected by anti-His						anti-ISP				SDS-PAGE with molecular weight marker visiable
	Figure 1B

## Sheet: Fig 4C
Fig. 4C	uncropped scan of BN-PAGE
											Delta N
											1-Marker
											2-Delta-N
											3-Delta-N+ADP
											4-Delta-N+AMP-PCP
											5-Delta-N-AMP-PNP
											6-Delta-N+ATPgS
